# Supplementary material for: The absorptive effects of orobuccal non-liposomal nano-sized glutathione on blood glutathione parameters in healthy individuals: A pilot study
Source: PLoS One. 2019 Apr 30;14(4):e0215815. doi: 10.1371/journal.pone.0215815 (PMC6490881; doi:10.1371/journal.pone.0215815)
Supplement: S1 Table — (XLSX) [file pone.0215815.s002.xlsx]

## Sheet: Sheet1
Intra-Assay CV Data	S1V1	S1V2	S2V1	S2V2	S3V1	S3V2	S4V1	S4V2	S5V1	S5V2	S6V1	S6V2	S7V1	S7V2	S8V1	S8V2	S9V1	S9V2	S10V1	S10V2	S11V1	S11V2	S12V1	S12V2	S13V1	S13V2	S14V1	S14V2	S15V1	S15V2
Lysate GSH	3.30147	3.82838	11.3356	9.67998	17.5638	4.29559	1.28675	7.01507	2.49814	9.31634	4.05996	4.35695	3.73597	4.71597	3.47525	5.37725	8.5098	5.90997	7.35735	6.19166	4.622	7.56418	3.26267	3.55457	2.36029	4.84857	7.23869	5.78731	1.60813	9.04844
Protein-bound GSH	1.52485	9.7105	8.27096	5.92881	5.17016	6.54052	4.96532	4.45603	5.40306	4.57911	3.76529	2.51305	6.8296	5.48369	7.67735	5.49956	6.45782	5.93438	6.33692	7.80392	6.43095	4.68152	3.26879	5.21043	5.93686	6.63531	8.45921	6.05121	7.52973	7.53093
Lysate GSSG	10.7287	10.4468	12.843	13.0315	14.8613	9.68393	11.5557	9.91124	13.0784	8.25077	9.6575	3.46209	4.59679	7.26214	5.31842	4.50165	8.76641	10.6587	3.89173	3.71424	5.17085	3.81497	3.41127	9.32975	1.92312	4.45612	3.53056	2.96011	4.28199	6.79418
Protein-bound GSSG	16.1669	5.85407	10.2278	7.17925	12.1231	10.4395	7.71677	8.79133	7.07307	5.73532	9.55353	5.26629	4.23196	4.42378	9.79	Error in 3rd replicate	6.99148	7.19137	11.6885	6.74886	3.29797	6.01354	7.25612	6.77728	6.87825	4.19541	6.63995	5.05311	5.2663	6.54881
Inter-Assay CV Data	% CV of Intra-Assay Means	StdDev of %CV data
Lysate GSH	5.7902	3.3557
Protein-bound GSH	5.8862	1.77415
Lysate GSSG	7.39646	3.71214
Protein-bound GSSG	7.41792	2.78792
https://www.salimetrics.com/calculating-inter-and-intra-assay-coefficients-of-variability/
CVs should be calculated from the calculated concentrations rather than the raw optical densities.
Inter-assay % CVs of less than 15 are generally acceptable.
Intra-assay % CVs should be less than 10.
