# Supplementary material for: The absorptive effects of orobuccal non-liposomal nano-sized glutathione on blood glutathione parameters in healthy individuals: A pilot study
Source: PLoS One. 2019 Apr 30;14(4):e0215815. doi: 10.1371/journal.pone.0215815 (PMC6490881; doi:10.1371/journal.pone.0215815)
Supplement: S2 Table — (XLSX) [file pone.0215815.s003.xlsx]

## Sheet: Glutathione
				Erythrocyte Lysate			Protein-Bound			Erythrocyte Lysate + Protein Bound
Subject Number	Condition	Time	Visit	GSH	GSSG	GSH+GSSG	GSH	GSSG	GSH+GSSG	GSH	GSSG	GSH+GSSG
1	Placebo	0	2	78.758	16.918	95.676	189.25	125.387	314.637	268.008	142.305	410.313
1	Placebo	5	2	97.838	20.162	118	190.54	136.384	326.924	288.378	156.546	444.924
1	Placebo	10	2	72.7747	38.104	110.879	179.718	141.76	321.478	252.493	179.864	432.357
1	Placebo	30	2	87.6587	42.2463	129.905	154.51	111.655	266.165	242.169	153.901	396.07
1	Placebo	60	2	87.906	18.046	105.952	171.363	109.915	281.277	259.269	127.961	387.229
1	Placebo	120	2	113.463	65.7	179.163	275.96	162.76	438.72	389.423	228.46	617.883
1	NLNG	0	1	189.189	42.5485	231.738	256.141	52.283	308.424	445.33	94.8315	540.161
1	NLNG	5	1	153.486	64.591	218.077	397.583	87.951	485.534	551.069	152.542	703.611
1	NLNG	10	1	164.639	40.4533	205.092	380.837	51.367	432.204	545.476	91.8203	637.296
1	NLNG	30	1	121.543	17.765	139.308	417.138	33.265	450.403	538.681	51.03	589.711
1	NLNG	60	1	152.747	40.3435	193.09	363.188	33.8525	397.041	515.935	74.196	590.131
1	NLNG	120	1	151.643	35.4595	187.103	476.168	73.9075	550.076	627.811	109.367	737.178
2	Placebo	0	2	125.529	82.0523	207.581	349.784	140.271	490.055	475.313	222.323	697.636
2	Placebo	5	2	85.3387	72.0707	157.409	184.222	125.448	309.67	269.561	197.519	467.079
2	Placebo	10	2	86.5207	55.5535	142.074	195.291	182.988	378.279	281.811	238.541	520.353
2	Placebo	30	2	90.0913	47.981	138.072	205.633	116.96	322.593	295.724	164.941	460.665
2	Placebo	60	2	93.6453	47.9145	141.56	190.51	131.207	321.718	284.156	179.122	463.277
2	Placebo	120	2	137.28	68.521	205.801	211.352	105.461	316.813	348.632	173.982	522.614
2	NLNG	0	1	197.251	30.1665	227.418	187.98	49.155	237.135	385.232	79.3215	464.553
2	NLNG	5	1	162.027	29.0345	191.062	179.532	54.695	234.227	341.56	83.7295	425.289
2	NLNG	10	1	220.53	24.6453	245.175	181.067	24.595	205.662	401.597	49.2403	450.838
2	NLNG	30	1	291.84	41.141	332.981	272.773	148.955	421.728	564.613	190.096	754.709
2	NLNG	60	1	238.98	40.215	279.195	274.873	63.005	337.877	513.852	103.22	617.072
2	NLNG	120	1	205.513	84.2975	289.811	369.685	59.685	429.37	575.198	143.983	719.181
3	Placebo	0	1	130.646	122.024	252.67	240.931	119.772	360.703	371.577	241.796	613.373
3	Placebo	5	1	61.87	40.049	101.919	200.033	244.037	444.071	261.903	284.086	545.99
3	Placebo	10	1	106.278	88.707	194.985	185.004	252.344	437.348	291.282	341.051	632.333
3	Placebo	30	1	123.099	68.437	191.536	200.471	218.4	418.871	323.57	286.837	610.407
3	Placebo	60	1	88.835	77.764	166.599	245.011	192.327	437.338	333.846	270.091	603.937
3	Placebo	120	1	157.62	127.852	285.472	233.223	275.589	508.812	390.843	403.441	794.284
3	NLNG	0	2	81.1297	39.4795	120.609	244.253	197.533	441.787	325.383	237.013	562.396
3	NLNG	5	2	76.507	42.599	119.106	226.391	244.037	470.428	302.898	286.636	589.534
3	NLNG	10	2	84.8033	27.066	111.869	217.902	252.344	470.246	302.706	279.41	582.116
3	NLNG	30	2	77.1097	48.9383	126.048	201.534	218.4	419.934	278.643	267.338	545.982
3	NLNG	60	2	83.29	26.02	109.31	216.018	192.327	408.345	299.308	218.347	517.655
3	NLNG	120	2	83.578	78.2167	161.795	193.297	275.589	468.886	276.875	353.806	630.681
4	Placebo	0	1	256.233	8.3286	264.562	1353.56	78.4053	1431.97	1609.79	86.7339	1696.53
4	Placebo	5	1	267.773	8.06667	275.84	1484.19	54.552	1538.74	1751.96	62.6187	1814.58
4	Placebo	10	1	150.94	12.6013	163.542	1390.28	78.456	1468.74	1541.22	91.0573	1632.28
4	Placebo	30	1	189.587	20.3393	209.926	1706.54	78.552	1785.09	1896.12	98.8913	1995.02
4	Placebo	60	1	302.854	73.4067	376.261	1459.03	63.52	1522.55	1761.89	136.927	1898.82
4	Placebo	120	1	264.325	21.37	285.695	1507.27	121.589	1628.86	1771.59	142.959	1914.55
4	NLNG	0	2	120.748	10.91	131.658	376.574	100.611	477.186	497.322	111.521	608.843
4	NLNG	5	2	112.506	20.3562	132.862	435.189	115.728	550.917	547.695	136.084	683.779
4	NLNG	10	2	116.103	37.7262	153.829	346.263	82.5152	428.778	462.366	120.241	582.608
4	NLNG	30	2	140.35	10.854	151.204	353.717	153.045	506.761	494.066	163.899	657.965
4	NLNG	60	2	133.149	31.2842	164.433	371.685	98.7944	470.48	504.834	130.079	634.913
4	NLNG	120	2	131.973	10.091	142.064	308.024	117.835	425.859	439.997	127.926	567.923
5	Placebo	0	2	169.847	74.61	244.457	573.283	169.124	742.407	743.13	243.734	986.864
5	Placebo	5	2	130.18	72.9033	203.083	630.472	217.662	848.134	760.652	290.566	1051.22
5	Placebo	10	2	134.643	28.04	162.683	675.313	195.743	871.055	809.956	223.782	1033.74
5	Placebo	30	2	161.443	44.7067	206.15	580.036	152.429	732.465	741.48	197.135	938.615
5	Placebo	60	2	136.647	24.11	160.757	658.818	196.492	855.309	795.464	220.602	1016.07
5	Placebo	120	2	128.165	31.0767	159.242	605.121	130.143	735.264	733.286	161.22	894.506
5	NLNG	0	1	188.227	29.9083	218.136	308.7	136.657	445.358	496.928	166.566	663.493
5	NLNG	5	1	152.858	11.0632	163.922	332.457	130.807	463.264	485.316	141.87	627.186
5	NLNG	10	1	163.599	23.7365	187.335	306.405	104.172	410.577	470.004	127.909	597.912
5	NLNG	30	1	138.244	7.79265	146.037	197.373	59.95	257.323	335.617	67.7427	403.36
5	NLNG	60	1	149.858	25.9569	175.814	326.101	150.139	476.24	475.959	176.096	652.055
5	NLNG	120	1	134.557	8.4606	143.017	361.955	61.585	423.54	496.512	70.0456	566.557
6	Placebo	0	1	190.787	14.96	205.747	538.814	280.677	819.491	729.601	295.637	1025.24
6	Placebo	5	1	234.56	15.4	249.96	496.129	229.274	725.403	730.689	244.674	975.363
6	Placebo	10	1	224.403	8.67	233.073	537.686	250.287	787.973	762.089	258.957	1021.05
6	Placebo	30	1	174.65	13.9	188.55	564.104	230.635	794.74	738.754	244.535	983.289
6	Placebo	60	1	233.667	90.48	324.147	521.547	150.132	671.679	755.214	240.612	995.826
6	Placebo	120	1	200.037	36.86	236.897	551.655	95.1413	646.796	751.692	132.001	883.693
6	NLNG	0	2	162.373	16.0255	178.399	557.978	69.8308	627.809	720.351	85.8562	806.208
6	NLNG	5	2	119.337	18.4788	137.815	540.017	105.769	645.785	659.353	124.247	783.601
6	NLNG	10	2	90.62	15.4496	106.07	368.034	43.6794	411.714	458.654	59.1291	517.783
6	NLNG	30	2	169.013	35.6317	204.645	761.797	187.213	949.009	930.81	222.844	1153.65
6	NLNG	60	2	154.85	12.0985	166.949	528.672	108.867	637.539	683.522	120.965	804.487
6	NLNG	120	2	123.353	3.81316	127.166	566.78	70.7079	637.488	690.133	74.5211	764.654
7	Placebo	0	1	290.297	250.558	540.854	1070.41	1004.88	2075.29	1360.71	1255.44	2616.15
7	Placebo	5	1	327.62	193.944	521.564	1095.83	825.652	1921.48	1423.45	1019.6	2443.05
7	Placebo	10	1	296.953	225.749	522.702	978.92	919.621	1898.54	1275.87	1145.37	2421.24
7	Placebo	30	1	317.283	201.004	518.287	1065.49	822.752	1888.24	1382.78	1023.76	2406.53
7	Placebo	60	1	303.767	213.765	517.532	1075.2	743.61	1818.81	1378.97	957.376	2336.35
7	Placebo	120	1	297.51	236.846	534.356	1134.52	759.123	1893.64	1432.03	995.969	2428
7	NLNG	0	2	302.087	244.836	546.923	1268.79	895.763	2164.55	1570.88	1140.6	2711.48
7	NLNG	5	2	365.92	247.933	613.853	1086.15	899.13	1985.28	1452.07	1147.06	2599.13
7	NLNG	10	2	329.38	240.214	569.594	1145.2	1044.19	2189.39	1474.58	1284.4	2758.98
7	NLNG	30	2	341.883	249.331	591.214	1007.36	854.168	1861.53	1349.25	1103.5	2452.75
7	NLNG	60	2	336.593	202.723	539.316	1013.69	890.282	1903.97	1350.28	1093.01	2443.29
7	NLNG	120	2	373.77	165.096	538.866	1190.08	989.375	2179.45	1563.85	1154.47	2718.32
8	Placebo	0	1	224.187	115.461	339.647	673.505	190.423	863.928	897.692	305.883	1203.57
8	Placebo	5	1	268.16	41.5813	309.741	568.291	130.286	698.576	836.451	171.867	1008.32
8	Placebo	10	1	261.813	136.912	398.725	460.234	132.113	592.347	722.048	269.025	991.073
8	Placebo	30	1	264.507	75.5534	340.06	624.503	181.731	806.234	889.01	257.284	1146.29
8	Placebo	60	1	250.57	117.997	368.567	562.627	131.468	694.095	813.197	249.465	1062.66
8	Placebo	120	1	329.983	105.825	435.808	439.48	168.118	607.598	769.463	273.944	1043.41
8	NLNG	0	2	144.147	104.544	248.691	483.557	138.561	622.119	627.704	243.105	870.809
8	NLNG	5	2	314.86	186.645	501.505	701.2	140.874	842.074	1016.06	327.519	1343.58
8	NLNG	10	2	256.005	142.618	398.623	584.76	124.697	709.457	840.765	267.315	1108.08
8	NLNG	30	2	317.787	131.871	449.658	578.173	113.143	691.316	895.96	245.014	1140.97
8	NLNG	60	2	347.373	204.612	551.986	572.623	198.153	770.776	919.997	402.766	1322.76
8	NLNG	120	2	343.683	55.7959	399.479	517.55	251.468	769.018	861.233	307.264	1168.5
9	Placebo	0	2	129.89	13.6184	143.508	373.68	13.0172	386.697	503.57	26.6356	530.206
9	Placebo	5	2	125.993	14.6866	140.68	279.16	25.761	304.921	405.153	40.4475	445.601
9	Placebo	10	2	117.013	13.0872	130.101	348.381	31.502	379.883	465.394	44.5892	509.983
9	Placebo	30	2	119.52	10.5923	130.112	432.057	40.3872	472.444	551.577	50.9796	602.556
9	Placebo	60	2	109.487	13.7318	123.218	414.487	22.8434	437.33	523.973	36.5752	560.549
9	Placebo	120	2	121.677	11.0879	132.765	490.527	40.0511	530.578	612.203	51.1391	663.342
9	NLNG	0	1	160.48	105.657	266.137	287.118	30.0123	317.13	447.598	135.669	583.267
9	NLNG	5	1	126.003	4.77098	130.774	411.969	41.523	453.492	537.972	46.294	584.266
9	NLNG	10	1	118.077	5.00345	123.08	419.343	32.3991	451.742	537.42	37.4026	574.823
9	NLNG	30	1	149.99	7.43993	157.43	478.793	41.1357	519.929	628.783	48.5756	677.359
9	NLNG	60	1	155.505	7.74938	163.254	464.007	35.8404	499.847	619.512	43.5897	663.101
9	NLNG	120	1	167.045	2.08656	169.132	471.367	30.8974	502.264	638.412	32.9839	671.396
10	Placebo	0	2	111.453	0.978605	112.432	138.294	13.6476	151.942	249.747	14.6262	264.374
10	Placebo	5	2	109.66	1.58289	111.243	214.097	34.7543	248.851	323.757	36.3372	360.094
10	Placebo	10	2	102.485	2.00466	104.49	199.52	28.1509	227.671	302.005	30.1556	332.161
10	Placebo	30	2	102.03	0.519049	102.549	205.054	20.1437	225.198	307.084	20.6628	327.747
10	Placebo	60	2	103.497	1.31535	104.812	200.5	14.7176	215.217	303.996	16.033	320.029
10	Placebo	120	2	89.1033	1.8347	90.938	184.101	25.5824	209.683	273.204	27.4171	300.621
10	NLNG	0	1	72.07	13.9463	86.0163	263.613	59.5363	323.149	335.683	73.4826	409.165
10	NLNG	5	1	64.7633	10.6931	75.4564	242.596	35.9061	278.502	307.36	46.5992	353.959
10	NLNG	10	1	67.4467	12.1232	79.5699	287.467	35.5221	322.989	354.913	47.6454	402.559
10	NLNG	30	1	70.12	14.5267	84.6467	245.596	32.1796	277.775	315.716	46.7063	362.422
10	NLNG	60	1	65.22	13.743	78.963	289.638	43.334	332.972	354.858	57.077	411.935
10	NLNG	120	1	60.1933	16.7411	76.9345	310.073	25.9792	336.052	370.266	42.7203	412.987
11	Placebo	0	1	146.257	10.9068	157.164	334.125	75.0214	409.147	480.382	85.9282	566.31
11	Placebo	5	1	94.7267	6.62672	101.353	276.207	64.8071	341.014	370.933	71.4338	442.367
11	Placebo	10	1	123.08	9.20755	132.288	215.887	51.5669	267.454	338.967	60.7745	399.742
11	Placebo	30	1	101.487	7.84409	109.331	341.793	78.9651	420.758	443.28	86.8092	530.089
11	Placebo	60	1	127.46	7.79153	135.252	296.231	68.7679	364.999	423.691	76.5595	500.25
11	Placebo	120	1	133.107	10.8758	143.983	347.482	81.1443	428.626	480.588	92.0202	572.609
11	NLNG	0	2	85	11.3298	96.3298	210.653	34.1963	244.85	295.653	45.5261	341.179
11	NLNG	5	2	101.003	2.00747	103.011	240.123	29.2028	269.325	341.126	31.2103	372.336
11	NLNG	10	2	156.317	12.387	168.704	264.907	13.2537	278.161	421.224	25.6406	446.865
11	NLNG	30	2	111.523	10.2275	121.751	342.771	41.0462	383.818	454.295	51.2737	505.568
11	NLNG	60	2	169	4.07027	173.07	250.897	29.1626	280.059	419.897	33.2328	453.129
11	NLNG	120	2	154.39	2.14794	156.538	298.037	22.8467	320.883	452.427	24.9947	477.421
12	Placebo	0	1	282.43	64.709	347.139	674.421	88.2028	762.623	956.851	152.912	1109.76
12	Placebo	5	1	130.6	28.0399	158.64	544.221	128.567	672.788	674.821	156.607	831.428
12	Placebo	10	1	240.413	51.9946	292.408	631.109	150.372	781.481	871.523	202.366	1073.89
12	Placebo	30	1	145.67	20.9611	166.631	224.13	37.9832	262.113	369.8	58.9443	428.744
12	Placebo	60	1		29.988		840.049	188.783	1028.83		218.771
12	Placebo	120	1	242.223	76.7367	318.96	479.236	76.427	555.663	721.459	153.164	874.623
12	NLNG	0	2	311.523	65.3007	376.824	641.85	122.286	764.136	953.373	187.587	1140.96
12	NLNG	5	2	327.343	64.8889	392.232	484.82	30.3636	515.183	812.163	95.2525	907.415
12	NLNG	10	2	223.22	15.8743	239.094	435.247	19.3671	454.614	658.467	35.2414	693.709
12	NLNG	30	2	301.803	54.0732	355.877	466.677	67.4225	534.099	768.48	121.496	889.976
12	NLNG	60	2	243.12	53.7841	296.904	514.206	78.8804	593.087	757.326	132.665	889.991
12	NLNG	120	2	532.343	44.0942	576.438	771.201	105.737	876.938	1303.54	149.831	1453.38
13	Placebo	0	2	214.843	61.0939	275.937	373.443	116.22	489.663	588.287	177.314	765.6
13	Placebo	5	2	195.063	31.9447	227.008	424.933	194.595	619.529	619.997	226.54	846.537
13	Placebo	10	2	204.3	47.8679	252.168	427.541	184.265	611.806	631.841	232.133	863.974
13	Placebo	30	2	259.22	10.9957	270.216	528.103	169.497	697.6	787.323	180.493	967.816
13	Placebo	60	2	220.46	38.7594	259.219	452.373	152.581	604.954	672.833	191.341	864.174
13	Placebo	120	2	347.25	97.551	444.801	393.703	118.335	512.038	740.953	215.886	956.839
13	NLNG	0	1	236.76	25.0107	261.771	502.752	171.315	674.067	739.512	196.326	935.838
13	NLNG	5	1	281.797	26.6379	308.435	745.74	169.126	914.866	1027.54	195.764	1223.3
13	NLNG	10	1	261.657	27.7921	289.449	469.503	147.968	617.472	731.16	175.761	906.921
13	NLNG	30	1	271.603	48.8136	320.417	585.337	281.873	867.21	856.94	330.687	1187.63
13	NLNG	60	1	261.45	13.6858	275.136	502.922	119.936	622.859	764.372	133.622	897.994
13	NLNG	120	1	292.553	17.4137	309.967	596.379	214.122	810.501	888.932	231.536	1120.47
14	Placebo	0	1	246.857	69.9586	316.815	1089.96	219.967	1309.93	1336.82	289.926	1626.74
14	Placebo	5	1	184.92	62.9627	247.883	719.215	187.378	906.593	904.135	250.341	1154.48
14	Placebo	10	1	150.107	51.8601	201.967	754.417	83.3997	837.816	904.523	135.26	1039.78
14	Placebo	30	1	188.68	71.9948	260.675	848.93	174.682	1023.61	1037.61	246.677	1284.29
14	Placebo	60	1	179.04	69.4181	248.458	961.467	204.917	1166.38	1140.51	274.335	1414.84
14	Placebo	120	1	175.483	43.4107	218.894	766.837	149.313	916.15	942.32	192.724	1135.04
14	NLNG	0	2	200.8	59.2965	260.097	523.007	72.2793	595.286	723.807	131.576	855.383
14	NLNG	5	2	192.873	24.3242	217.198	539.63	92.801	632.431	732.503	117.125	849.629
14	NLNG	10	2	257.21	109.653	366.863	461.097	125.094	586.191	718.307	234.747	953.054
14	NLNG	30	2	292.58	79.519	372.099	809.62	190.362	999.982	1102.2	269.881	1372.08
14	NLNG	60	2	250.773	39.1059	289.879	875.872	253.169	1129.04	1126.65	292.275	1418.92
14	NLNG	120	2	254.907	51.4014	306.308	717.717	102.67	820.387	972.623	154.072	1126.7
15	Placebo	0	1	312.71	58.1167	370.827	523.007			835.717
15	Placebo	5	1	222.27	25.8389	248.109	539.63			761.9
15	Placebo	10	1	170.283	27.9637	198.247	461.097			631.38
15	Placebo	30	1	197.227	7.50705	204.734	809.62			1006.85
15	Placebo	60	1	310.453	55.8137	366.267	875.872			1186.33
15	Placebo	120	1	382.88	18.5748	401.455	717.717			1100.6
15	NLNG	0	2	389.763	66.4439	456.207	522.95			912.713
15	NLNG	5	2	285.623	13.8462	299.47	539.627			825.25
15	NLNG	10	2	266.923	21.4119	288.335	461.097			728.02
15	NLNG	30	2	274.217	19.2943	293.511	809.62			1083.84
15	NLNG	60	2	474.74	20.843	495.583	875.87			1350.61
15	NLNG	120	2	226.113	13.7913	239.905	717.717			943.83
